# Supplementary material for: Autobiographical Memory: A Scoping Meta-Review of Neuroimaging Data Enlightens the Inconsistencies Between Theory and Experimentation
Source: Brain Sci. 2025 May 18;15(5):515. doi: 10.3390/brainsci15050515 (PMC12110366; doi:10.3390/brainsci15050515)
Supplement: Supplementary file 1 [file brainsci-15-00515-s001.zip]

Archive with 1 entries (1 files):
- brainsci-3623263-supplementary.pdf
